# Supplementary material for: Wafer-Level Highly Dense Metallic Nanopillar-Enabled High-Performance SERS Substrates for Molecular Detection
Source: Nanomaterials (Basel). 2023 May 25;13(11):1733. doi: 10.3390/nano13111733 (PMC10254535; doi:10.3390/nano13111733)
Supplement: Supplementary file 1 [file nanomaterials-13-01733-s001.zip]

Archive with 1 entries (1 files):
- nanomaterials-2425235-supplementary.pdf
